# Supplementary material for: Consumption and exchange in Early Modern Cambodia: NAA of brown-glaze stoneware from Longvek, 15th–17th centuries
Source: PLoS One. 2019 May 13;14(5):e0216895. doi: 10.1371/journal.pone.0216895 (PMC6513050; doi:10.1371/journal.pone.0216895)
Supplement: S1 Data — (XLSX) [file pone.0216895.s001.xlsx]

## Sheet: Notes
a)	All quantities are displayed in units of mg/kg.
b)	Uncertainties (Unc.) represent two standard deviations and include random and systematic uncertainties.
c)	Indicative detection limits (LD) are shown for all elements, whether or not a concentration was determined.
d)	Note that the concentration of uranium is reported for the U-238 isotope only. NAA generally assumes natural isotopic composition, but the NIST 612 samples showed signs of non-natural isotopic ratios.

## Sheet: FL0018-01
	BGC001			BGC002			BGC003			BGC004			BGC005			BGC006			BGC007			BGC008			BGC009			BGC010			BGC011			BGC012			BGC013			BGC014			BGC015			BGC016			BGC017
mg/kg	Conc.	Unc.	LD	Conc.	Unc.	LD	Conc.	Unc.	LD	Conc.	Unc.	LD	Conc.	Unc.	LD	Conc.	Unc.	LD	Conc.	Unc.	LD	Conc.	Unc.	LD	Conc.	Unc.	LD	Conc.	Unc.	LD	Conc.	Unc.	LD	Conc.	Unc.	LD	Conc.	Unc.	LD	Conc.	Unc.	LD	Conc.	Unc.	LD	Conc.	Unc.	LD	Conc.
Na	1799	110	0.3759	1764	106.7	0.6221	2341	143	0.5933	1692	102.4	0.9517	2442	148.4	0.6136	2386	145.6	0.7588	2478	150.9	0.7245	2550	155.3	0.7439	3195	194.3	0.6765	5802	352.4	0.7863	3215	217.8	0.7606	490.4	30.34	1.316	2383	144.4	1.083	691.4	42.82	0.9786	699.7	43.28	0.9121	609.6	38.24	0.8703	764.1
Mg	5317	476.8	307.5	3874	510.4	466.5	5550	415.1	383	2992	624.7	5.837	9044	976.2	5.006	3165	373.2	351.4	4665	366	362.2	3490	349.2	6.153	2567	262.8	5.571	2248	246.1	5.658	2390	309.1	5.715			2610	4947	494.1	709	3235	279.3	4.975	3273	330.2	5.258	3320	282	324.5	3550
Al	81300	4921	79.11	90410	5437	100.5	101500	6096	60.13	101400	6096	93.92	86990	5431	104.6	107000	6435	62.62	100500	6052	90.32	106900	6607	126.4	96820	5835	56.1	98330	5938	89.65	99320	6028	109.9	118400	7114	75.92	104600	6287	70.27	86450	5195	76.32	91370	5493	101.3	95050	5736	64.33	96760
S			27590			6211			23290			76490			42090			22010			19220			40830			23830			25830			29290			100400			42210			18150			25420			25270
Cl			71.56			14.21			14.21			14.21			12.89			9.722			14.21			4.575	68.06	19.36	35.19			14.21			14.21			14.21			14.21			14.21			10.74	31.37	12.14	17.33
K	13820	878	207.9	14280	908.9	250.2	16000	1016	278.8	12910	833.8	261.8	16940	1079	293.3	19890	1250	294.3	16050	1027	312.1	18680	1187	331	26830	1676	331.3	24430	1652	660.8	27200	1707	378.4	23110	1539	619.6	14330	1143	595.4	12470	851.3	323.8	13380	911.9	327.1	11850	819.1	339.2	14680
Ca	1176	293.4	11.47	4206	577.9	18.34	1736	354.3	15.79	4961	650.6	26.23	2356	449.1	31.53	1562	338.5	15.4	2648	414.5	17.22	4262	574	19.05	455.2	243.9	227.9	1516	326.9	17.42	574.6	300	230.9			867.6	3553	686.9	28.79	809.4	294.8	256.6	1105	330.1	24.5	1218	444.1	25.33	1505
Sc	9.778	0.5898	0.004195	16.27	0.979	0.00552	16.97	1.018	0.005587	17.12	1.027	0.00578	15.28	0.9183	0.005536	18.63	1.126	0.005662	18.75	1.125	0.005758	19.79	1.189	0.006098	11.2	0.6883	0.004451	14.08	0.8454	0.005409	15.53	0.938	0.005567	5.121	0.3194	0.005888	18.26	1.096	0.006105	11.74	0.705	0.005137	12.07	0.726	0.00532	11.86	0.7153	0.00526	12.19
Ti	2280	205.8	255.5	3421	327.8	443.5	3620	286.7	317.5	5268	471.1	229.4	5311	560.2	892.6	3840	321.2	253.3	4304	315.2	274	3811	342.1	406.7	4131	302.2	261	4424	319.6	97.1	5050	410.8	428.5			1212	5706	516.6	653.6	5910	447.2	238.8	5945	447.2	383	7135	470.4	270.7	6128
V	60.67	4.704	1.506	118	7.959	2.707	126.3	8.211	2.143	105.2	8.664	2.854	114.7	8.163	4.43	142.4	9.036	1.643	129.3	9.431	1.665	139.8	9.392	2.459	92.46	6.477	1.599	94.91	6.401	1.52	112.6	9.508	2.422			10.43	114.5	7.804	2.57	93.59	7.149	1.397	97.79	6.858	2.242	135.9	9.396	1.837	106.9
Cr	60.61	3.72	1.15	75.14	4.608	1.504	81.79	5.01	1.555	91.29	5.574	1.572	90.71	5.538	1.523	91.89	5.611	1.606	85.57	5.239	1.634	93.76	5.733	1.722	60.45	3.729	1.322	68.29	4.208	1.474	79.76	5.353	1.524			1.249	98.86	6.03	1.633	84.32	5.142	1.315	78.04	4.774	1.363	90.96	5.543	1.365	84.23
Mn	125.3	7.616	0.4906	178.1	10.97	0.7492	148.4	8.992	0.5678	569.1	34.66	1.142	1021	61.41	1.189	66.05	4.061	0.5678	123.4	7.502	0.5907	92.16	5.672	0.7367	43.73	2.764	0.5991	94.73	5.778	0.6013	87	5.381	0.79	1227	74.21	1.492	429.3	25.91	1.115	92.21	5.638	0.4986	83.33	5.155	0.672	109.5	6.66	0.4915	96.48
Fe	24110	1453	63.59	50110	3024	81.73	48660	2943	84.59	29870	1804	82.49	37060	2257	82.67	58060	3495	90.47	49580	3007	88.14	60270	3659	93.86	11410	692.6	71.95	13820	834.3	79.19	12860	777.6	82.13	15410	929	69.42	35320	2124	86.78	10260	620.1	73.7	10260	622.3	72.63	16820	1013	75.36	12490
Co	4.618	0.2873	0.07252	6.252	0.3982	0.09361	9.907	0.6153	0.09624	12.63	0.7879	0.09883	15.28	0.955	0.09481	5.4	0.3363	0.09793	8.344	0.5154	0.09895	6.366	0.41	0.1046			0.1292	7.444	0.4693	0.08998	4.446	0.2799	0.09319	3.564	0.2276	0.09152	13.17	0.8006	0.1051	6.23	0.3842	0.08717	6.348	0.3918	0.08872	8.599	0.5278	0.08838	7.773
Ni			4361			5712			4250			384.4			7719			4457			4861			5362			4553			222.9			5633			10020			8165			4252			5094			3912
Cu			5.159			6.182			6.877			6.369			7.182			7.16			7.622			8.069			8.19			14.21			9.238			14.21			14.21			7.769			7.952			8.046
Zn	35.03	3.384	2.526	46.29	4.526	3.344	54.52	4.965	3.39	70.37	5.636	3.486	87.54	6.52	3.353	50.58	4.798	3.403	60.79	5.312	3.481	46.38	4.847	3.674	28.68	3.221	2.685	29.78	3.582	3.263	17.55	3.086	3.356	59.5	4.354	3.587	69.9	5.75	3.719	66.19	4.999	3.097	68.45	5.181	3.225	74.81	5.566	3.179	78.74
Ga	15.35	2.039	3.397	19.75	2.341	3.854	18.76	2.565	4.37	22.61	2.51	3.97	16.75	2.578	4.525	22.01	3.959	4.602	21.52	2.829	4.747	23.73	3.053	5.084	19.94	2.977	5.193	22.93	5.351	10.03	18.88	3.209	5.77	24.08	4.211	7.414	21.9	4.899	8.928	21.97	2.829	4.369	21.95	3.248	4.6	23.84	2.924	4.475	26.04
Ge			1225			2495			1572			3564			4405			1359			1350			2095			1407			1297			2239			6042			3675			1160			2088			1323
As	4.08	0.3811	0.4995	13.77	0.9152	0.5861	9.373	0.6881	0.6534	6.529	0.5277	0.5949	7.727	0.6076	0.6597	21.69	1.383	0.6543	10.82	0.775	0.685	17.19	1.133	0.6971	1.507	0.3792	0.6967			1.345	0.8478	0.3997	0.7624			1.295	7.716	0.903	1.308	3.955	0.4845	0.7216	3.813	0.4828	0.7254	5.378	0.7307	0.7437	5.292
Se			1.327			1.7			1.756			1.77			1.712			1.792			1.818			1.935			1.479			1.624			1.681			1.422			1.877			1.533			1.564			1.561
Br			0.7649			0.8989			0.9743			0.9046			0.9927			0.9841			1.021			1.039			1.03			1.929			1.13			1.689			1.987			1.061			1.07			1.082
Rb	104.1	7.051	5.245	100.8	7.296	6.927	106.2	7.657	7.219	162.4	10.63	6.836	116.7	8.165	7.011	131.6	9.086	7.504	113.2	8.095	7.648	134.6	9.385	8.126	156.5	10.07	5.172	159.7	10.39	6.055	173.8	11.23	6.037	249.5	15.54	5.053	169.5	11.13	7.385	122	8.05	5.087	126.5	8.336	5.19	103.6	7.135	5.658	136.8
Sr			94.22			123.2			127.7			127.4			123.8			131.8			133			92.34			45.52			117.8			121.9			86.72			134.3			103.3			107.1			63.88
Y			6721			13540			8528			19510			25580			7401			7422			11380			7666			7128			12150			32640			19990			6372			11320			7177
Zr	285.4	43.18	14.44	330.6	77.51	15.85	245.2	52.72	24.51	382.7	62.16	14.78	304.3	165.4	16.06	267.1	133	21.67	340.4	83.21	18.37	340.1	60.48	18.09	331.2	68.8	16.35	269.7	122	26.64	323.7	62.03	18.26	162.6	70.77	54.93	233.9	124.8	21.33	589.5	55.17	15.88	529.3	54.03	16.59	536.3	90.64	17.49	450.6
Nb			1317			1964			1609			2795			2906			1486			1490			1974			1589			1592			1998			4087			2814			1264			1789			1396
Mo			5.105			3.282			4.365			1.608			4.48			3.314			5.124			5.047			4.564			10.52			12.43			12.58			5.949			2.267			4.643			4.887
Ru			0.8067			1.054			14.21			14.21			14.21			14.21			14.21			14.21			14.21			1.014			14.21			14.21			14.21			14.21			14.21			14.21
Rh			44.35			71.95			56.76			102.3			102.7			42.93			46.64			63.29			41.3			46.53			64.04			93.24			80.14			41.39			61.38			47.44
Pd			49.09			62.96			68.68			65.37			70.73			72.26			75.08			79.96			79.2			168.2			92.24			210.5			177.7			92.91			95.43			100.8
Ag			1.408			1.843			14.21			1.884			1.833			14.21			14.21			2.101			1.543			1.726			1.784			1.24			1.99			1.518			1.575			14.21
Cd			11.01			13.52			14.54			13.34			14.63			14.51			14.83			15.41			14.95			30.12			16.03			29.05			23.55			17.1			17			17.16
In			0.06074			0.134			0.09973			0.1915			0.1791			0.06517			0.06583			0.0698			0.08837			0.1094			0.1504			0.2238			0.1403	0.09439	0.04808	0.02995			0.1141			0.08635
Sn			104.4			136			141			145.8			141.2			147.3			150.1			160			126.8			140.3			146.2			144			151.5			126.6			130			130.5
Sb	0.9226	0.1779	0.2803	0.6553	0.1749	0.3424	0.6788	0.1965	0.3788	1.562	0.3467	0.3421	1.045	0.2399	0.3769	1.031	0.1429	0.3699	0.747	0.1993	0.3815	1.166	0.2064	0.3886	0.5872	0.1921	0.3856	0.7712	0.1855	0.4401	0.8951	0.1424	0.4127			0.3213	2.282	0.2175	0.4008	1.91	0.1689	0.3194	1.889	0.1533	0.3497	2.321	0.1909	0.3634	2.487
Te			1.113			0.7722			2.051			1.401			2.342			3.274			0.952			2.991			1.409			2.894			0.5948			0.1573			1.912			1.495			0.7934			0.4974
I			4.768			8.597			6.025			13.28			16.93			5.103			5.42			7.406			5.053			5.133			7.795			22.23			12.98			4.552			6.85			5.098
Cs	6.593	0.4124	0.2526	6.998	0.444	0.3314	8.46	0.5299	0.3438	14.06	0.859	0.3402	8.702	0.5427	0.3288	8.542	0.5354	0.3516	8.39	0.527	0.3566	9.999	0.6226	0.3767	11.18	0.6844	0.2805	13.87	0.8462	0.3103	12.08	0.7407	0.3219	9.21	0.5646	0.2267	14.41	0.8815	0.3592	14.91	0.9059	0.2766	15.47	0.9398	0.2868	12.24	0.7481	0.2867	17.45
Ba	226	19.29	0.7767	310.9	26.45	0.8526	355.2	28.13	1.318	427.2	34.64	0.7948	341.2	28.6	0.8639	359.8	29.83	1.165	357.4	29.72	0.9879	363.2	32.37	0.9729	424	29.59	0.8796	604	41.86	1.429	541.2	36.98	0.9821			55.66	394.6	29.6	1.144	264.5	22.88	0.8538	258.9	21.46	0.8923	282.8	27.67	0.9405	304.4
La	14.79	0.8996	0.1184	44.9	2.704	0.1411	43.85	2.645	0.1514	38.32	2.328	0.1382	38.52	2.343	0.1538	36.27	2.187	0.1504	44.61	2.717	0.1568	40.55	2.453	0.1606	34.83	2.131	0.1601	49.13	2.984	0.3092	42.19	2.577	0.1711	195.9	11.78	0.2816	40.15	2.435	0.312	36.88	2.238	0.1653	34.51	2.093	0.173	36.46	2.214	0.1693	41.7
Ce	27.09	1.675	0.3893	89.85	5.425	0.5063	113.6	7.053	0.6851	78.97	4.8	0.7312	81.46	5.361	0.5024	71.23	4.383	0.6567	99.81	6.315	0.5939	76.21	5.209	0.5948	73.46	4.691	0.5509	101.2	6.151	0.7433	94.4	6.161	0.6146	119.2	9.883	0.7766	83.82	5.076	0.8465	68.9	4.499	0.708	67.45	4.189	0.7294	68.49	4.197	0.6936	78.01
Pr			10.07			10.27			12.33			10.91			10.44			6.658			12.99			7.623			14.84			29.42			10.45	44.97	11.73	21.33			25.84			8.8			12.86			13.04
Nd	12.34	1.466	0.3756	40.91	2.779	0.5468	41.25	2.726	0.6809	45.34	5.63	0.898	34.96	3.58	0.5368	35.89	3.362	0.6894	46.28	3.032	0.6454	37.09	2.56	0.6516	34.79	3.079	0.6099	50.23	3.251	0.739	41.29	2.763	0.6803	160	9.768	1.267	38.78	2.7	1.031	28.7	4.103	0.9417	27.95	1.999	0.8981	29.58	2.078	0.8126	34.39
Sm	1.757	0.1119	0.03027	6.826	0.6751	0.03778	7.42	0.5229	0.04076	6.534	0.4893	0.03793	6.248	0.4401	0.04006	5.829	0.4469	0.04013	7.591	0.4894	0.04087	6.589	0.4352	0.04277	6.285	0.4253	0.04152	8.686	0.5546	0.08613	7.621	0.4822	0.04634	36.89	2.416	0.1001	6.718	0.4486	0.09924	5.008	0.3234	0.05343	4.581	0.3091	0.05364	4.854	0.3738	0.05537	5.526
Eu	0.3779	0.02458	0.02403	1.622	0.09965	0.03145	1.695	0.1032	0.03167	1.204	0.0741	0.03255	1.374	0.08379	0.0313	1.264	0.07713	0.03202	1.609	0.09863	0.03244	1.381	0.08443	0.03451	1.304	0.07965	0.02507	1.762	0.1101	0.03023	1.484	0.09013	0.03109	2.025	0.1234	0.03089	1.188	0.07278	0.03427	0.7446	0.04614	0.02899	0.7649	0.04902	0.02978	0.7776	0.04881	0.02963	0.7718
Gd			2.34	12.93	1.504	3.082	11.75	1.476	3.119	4.265	1.291	3.224	9.15	1.364	3.085			3.152	8.845	1.418	3.202	11.28	1.623	3.387	11.68	1.321	2.471	10.04	1.368	3.001	12.21	1.523	3.086	45.6	3.122	3.268	14.33	1.691	3.415			2.865	11.1	1.438	2.969	8.658	1.329	2.931
Tb	0.2991	0.03632	0.08341	0.908	0.06632	0.1084	0.8705	0.06467	0.1122	0.8869	0.06608	0.1137	0.8828	0.06479	0.1089	0.8001	0.06157	0.1154	0.9264	0.06815	0.116	0.8076	0.06376	0.1229	0.8302	0.05944	0.09468	1.107	0.07556	0.1045	1.03	0.07203	0.1084	5.311	0.3213	0.0902	0.9168	0.07256	0.1191	0.7182	0.05724	0.09732	0.6426	0.05245	0.1006	0.6924	0.05394	0.09991	0.7112
Dy	2.03	0.2165	0.3214	6.097	0.5276	0.6572	6.121	0.4393	0.4013	6.09	0.618	0.8942	6.36	0.6992	1.099	5.695	0.4071	0.3688	5.994	0.4271	0.3652	5.336	0.4744	0.6132	6.155	0.4411	0.3935	7.309	0.4964	0.3584	6.787	0.5574	0.6456	38.62	2.487	1.454	6.25	0.6279	0.9211	4.66	0.3496	0.3365	4.777	0.436	0.5488	6.32	0.4377	0.3442	4.877
Ho	0.511	0.1652	0.3215	1.023	0.2211	0.4187	0.9978	0.2317	0.4419	1.459	0.2326	0.4192	1.17	0.2365	0.4434	1.18	0.2221	0.4123	1.22	0.2461	0.4621	1.11	0.2529	0.4813	1.074	0.2479	0.4719	1.407	0.5047	0.9881	1.215	0.2801	0.5337	6.426	0.7645	1.271			1.081	1.116	0.31	0.5929	0.9274	0.3119	0.6044	1.097	0.3219	0.6182	1.009
Er			41.38			75.5			47.63			124.1			143.6			42.99			46.1			66.67			43.22			45.73			70.67			182			114.1			42.16			60.94			40.41
Tm			0.2978	0.6121	0.188	0.3688	0.408	0.151	0.3757			0.3895			0.3719	0.4307	0.1506	0.3798	0.421	0.1508	0.3865			0.4059			0.2981	0.5396	0.1442	0.3634	0.5533	0.1462	0.3738	2.806	0.25	0.4072	0.768	0.212	0.4135			0.3466			0.3569			0.3505
Yb	1.548	0.109	0.1179	2.772	0.1831	0.1581	2.791	0.19	0.1677	3.244	0.2215	0.1732	2.944	0.2042	0.1718	2.717	0.1805	0.187	3.044	0.2152	0.1941	2.802	0.1903	0.2109	3.001	0.2005	0.1628	3.444	0.2187	0.1882	3.439	0.237	0.198	19.33	1.208	0.1506	3.103	0.2001	0.1695	2.996	0.1943	0.1371	3.436	0.2131	0.1455	3.182	0.2043	0.1494	2.889
Lu	0.2552	0.01651	0.01346	0.4896	0.03207	0.01771	0.4689	0.04235	0.01853	0.5265	0.04318	0.01917	0.5019	0.04664	0.01875	0.4929	0.03286	0.01992	0.5467	0.0454	0.02056	0.505	0.03749	0.02195	0.5105	0.04907	0.01731	0.5743	0.03936	0.01958	0.5853	0.04283	0.0204	3.202	0.2966	0.0186	0.5135	0.06389	0.01934	0.5172	0.05779	0.01594	0.5604	0.048	0.01668	0.5409	0.04404	0.01688	0.483
Hf	6.525	0.4238	0.09501	6.051	0.4252	0.1228	5.519	0.4757	0.1259	9.423	0.6881	0.1299	6.555	0.4741	0.1248	5.968	0.4286	0.1288	6.668	0.4827	0.1307	6.291	0.4518	0.1386	7.127	0.489	0.1067	6.205	0.4157	0.121	7.336	0.5364	0.1253	7.08	0.4694	0.1269	6.412	0.4006	0.137	14.3	0.8659	0.1144	14.31	0.9908	0.1175	13.65	0.9526	0.117	11.45
Ta	0.4789	0.07002	0.08038	0.658	0.09324	0.1058	0.6366	0.09048	0.1071	1.849	0.1411	0.1108	1.021	0.1026	0.1061	0.7483	0.094	0.1084	0.8178	0.1017	0.1102	0.7155	0.1086	0.1166	0.9921	0.1001	0.0853	1.03	0.09904	0.1035	1.173	0.1055	0.1064	1.997	0.1445	0.1129	1.599	0.1323	0.1171	2.331	0.1601	0.09843	2.417	0.1658	0.1019	2.193	0.1543	0.1007	2.266
W	1.622	0.3506	0.9349	2.717	0.393	1.098	2.199	0.409	1.206	5.029	0.4765	1.12	2.541	0.4274	1.233	5.917	0.5349	1.228	2.603	0.4873	1.291	5.452	0.5431	1.336	3.502	0.4769	1.316	3.097	0.9321	2.574	3.284	0.5045	1.44			2.114	5.065	0.9063	2.537	6.175	0.5996	1.312	6.054	0.5948	1.336	5.577	0.5799	1.332	7.254
Re	0.06771	0.02912	0.05772			0.07688	0.09878	0.04119	0.0817	0.159	0.04412	0.08602			0.08563			0.0835	0.1589	0.04823	0.0945			0.07627			0.07922	0.1376	0.04905	0.09669			0.1019			0.1036			0.08304	0.1852	0.03804	0.07225			0.05488	0.1591	0.04051	0.07843	0.1537
Os			0.1411			0.185			0.1903			0.1974			0.1905			0.1973			0.2013			0.2145			0.1649			0.1895			0.1972			0.2018			0.2054			0.1725			0.1782			0.1782
Ir			0.3152			0.399			0.4326			0.3941			0.4418			0.003188			0.4687			0.4834			0.4767			0.9428			0.5269			0.9682			0.003285			0.4897			0.5018			0.5072
Pt			3.391			4.544			4.848			5.159			5.139			5.517			5.785			6.341			5.175			5.887			6.315			6.4			4.955			4.26			4.504			4.651
Au			0.008942			0.006014			0.01259			0.003424			0.01257			0.01275			0.01296			0.01336			0.01333			0.0163			0.01405			0.01335			0.01286			0.01051			0.01134			0.01185
Hg			0.3672			0.4737			0.4904			14.21			14.21			0.5042			0.5102			14.21			0.4165			0.459			14.21			0.4005			14.21			0.4266			14.21			14.21
Th	8.279	0.5179	0.1172	13.57	0.8216	0.1535	14.23	0.8616	0.1578	22.62	1.363	0.1608	14.07	0.8519	0.1553	15.36	0.9316	0.1635	15.12	0.9146	0.1666	16.97	1.026	0.1761	14.57	0.8807	0.135	14.48	0.8762	0.1505	17.19	1.052	0.1552	33.07	1.989	0.1276	25.72	1.549	0.1678	23.8	1.433	0.1354	22.73	1.369	0.1398	19.72	1.189	0.1406	28.07
U	1.549	0.4213	0.9827	2.924	0.484	1.221	3.068	0.7216	1.322	5.603	0.6199	1.226	2.82	0.4874	1.294	3.509	0.6516	1.286	3.484	0.563	1.314	3.56	0.6044	1.369	3.385	0.8049	1.332	3.335	0.7824	2.49	3.773	0.5668	1.475	3.987	1.577	2.427	6.201	0.7107	1.843	5.858	0.5724	1.631	5.511	0.5764	1.701	4.838	0.5761	1.747	6.312
[truncated: 68 more columns]

## Sheet: FL0018-02
	BGC040			BGC041			BGC042			BGC043			BGC044			BGC045			BGC046			BGC047			BGC048			BGC049			BGC050			BGC051			BGC052			BGC053			BGC054			BGC055			BGC056
mg/kg	Conc.	Unc.	LD	Conc.	Unc.	LD	Conc.	Unc.	LD	Conc.	Unc.	LD	Conc.	Unc.	LD	Conc.	Unc.	LD	Conc.	Unc.	LD	Conc.	Unc.	LD	Conc.	Unc.	LD	Conc.	Unc.	LD	Conc.	Unc.	LD	Conc.	Unc.	LD	Conc.	Unc.	LD	Conc.	Unc.	LD	Conc.	Unc.	LD	Conc.	Unc.	LD	Conc.
Na	726.7	44.17	2.461	1648	100.6	3.355	1618	101.8	3.523	1679	102.6	3.639	1669	102.7	3.823	731.6	46	2.158	1833	114.5	4.29	4314	261.1	7.059	1730	113.3	3.831	4282	263.5	6.773	2481	149.8	4.637	1952	126.2	3.927	994.3	303.2	1.632	931.7	63.03	1.599	933.4	80.63	1.579	944.5	57.49	1.555	1492
Mg	3219	274.1	5.297	3700	435.2	5.057	4412	1192	1037	3974	374.3	527.3	3363	384.9	609.7	6165	510.7	378.7	5352	1822	3555	5408	488.3	617	5141	476.9	387.5	5366	524.3	417.2	5231	479.5	6.252	4295	456.7	598.9	3183	1511	2979	2699	302.8	5.897	2504	275.5	338.9	2225	576.5	6.205	2674
Al	92050	5533	83.12	87870	5370	112.2	88450	6322	95.34	85960	5168	82.69	89460	5436	117.9	115900	10480	87.74	115000	6913	104.3	104800	6321	128.6	119000	11920	114.5	101000	6072	96.27	108600	6530	123.5	112600	6770	84.8	98780	5942	94.71	102400	6163	123.5	102500	12520	81.45	107800	6524	113.5	89570
S			16890			46690			58860			37630			37830			16310			151200			42750			14490			29830			36660			42850			118800			23550			24200			17620
Cl			16.75			43.15			34.98			36.32			23.29			11.7			226.3			18.29			25.65			33.28			23.39			38.56			180.1			11.62			14.54			16.54
K	14040	968	308.9	14270	982.5	411	13460	950.1	436.9	12890	955.9	449.3	12630	1085	454.9			3133	17520	1214	526.6	18890	1378	807	16180	1115	511.2	19080	1366	808.5	13630	1016	613.6	12660	2787	527.8	18590	2471	3268	18420	1656	1451	17060	2836	1016	19010	1217	296.8	10990
Ca	1207	386.8	179.8	4015	668.9	315.5	3130	871.2	316.7	3933	496.1	314.1	3504	547.4	339.9			177.6			1147	2910	675.6	286			232.8	2956	710.2	321.7	3386	584.9	338.9	4244	710.4	340.4	1559	742.8	38.23	1272	719.2	22.45	706.5	503.1	18.25	1007	307	241	3346
Sc	12.31	0.7406	0.004655	15.31	0.919	0.004741	15.19	0.9116	0.004886	15.22	0.9138	0.00483	15.11	0.9074	0.004873	18.39	1.104	0.004937	21.17	1.271	0.005418	17.37	1.042	0.005526	20.84	1.251	0.005255	17.63	1.058	0.005329	17.18	1.031	0.004923	18.19	1.092	0.00496	12.41	0.7479	0.006318	12.73	0.7678	0.005882	12.19	0.7364	0.00573	12.66	0.7632	0.005962	15.42
Ti	6172	434	226.8	5005	493.9	791.4	5062	802.1	981.5	5245	410.5	502.1	5544	487.5	671.5	5316	528.4	278.3	5299	753.3	1322	5373	464.7	591.4	4994	523.4	292.7	5705	404.4	356.9	5570	485	626	5681	445.8	580.9	5400	674.1	1118	5206	407.9	406.7	4824	597.2	258.6	5775	392.8	276.5	5322
V	101.1	7.155	1.287	97.41	6.971	4.01	95.66	13.07	2.759	95.95	6.632	2.627	95.24	6.819	3.745	158.6	17.2	1.758	134.1	10.47	3.073	124.8	8.546	3.454	129.2	14.83	1.721	122.2	9.671	2.067	108.8	7.693	3.633	133.9	8.77	2.977	82.95	7.691	2.615	82.03	5.989	2.307	78.16	12.19	1.629	87.92	5.972	1.757	92.76
Cr	101.4	6.149	1.19	87.47	5.373	1.258	84.62	5.149	1.29	84.2	5.125	1.296	86.16	5.244	1.311	99.02	6.015	1.421	106.4	6.462	1.516	95.8	5.831	1.487	112	6.794	1.486	106.3	6.461	1.428	93.55	5.686	1.363	100.9	6.125	1.389	67.72	4.165	1.466	64.36	3.963	1.421	59.31	3.659	1.369	64.25	3.963	1.456	90.33
Mn	67.24	4.136	0.4803	825.2	49.63	1.1	1102	76.26	1.554	696.8	42.15	0.8327	547.9	33.13	0.9671	97.01	6.192	0.5985	86.12	8.791	15.39	310.5	18.77	0.9733	76.06	4.762	0.6177	260.7	16.08	0.6707	395	23.83	0.9962	897.1	54.41	0.9467	103.9	8.642	12.46	101.7	6.242	0.7038	91.02	6.242	0.537	103	6.28	0.5728	537.8
Fe	16790	1010	63.53	29520	1774	69.09	29560	1776	70.84	28120	1690	70.91	29440	1769	71.62	54750	3288	76.46	39370	2365	81.66	43820	2632	80.99	37910	2277	80.06	45170	2713	77.56	32060	1926	73.58	34930	2099	72.25	25910	1558	79.78	23850	1436	79.81	25060	1507	76.98	30240	1821	77.96	28130
Co	5.874	0.3609	0.07851	13.89	0.8405	0.08069	13.08	0.7951	0.08311	12.38	0.7612	0.0822	12.04	0.73	0.0828	5.748	0.3726	0.08603	10.62	0.6458	0.09194	14.04	0.8539	0.09271	10.62	0.6452	0.08957	13.26	0.8061	0.08915	12.65	0.7694	0.08306	14.4	0.8713	0.08424	4.08	0.2646	0.1036	4.378	0.276	0.09901	3.877	0.246	0.09576	3.994	0.303	0.09787	12.95
Ni			4270			7259			10140			6449			7002			4787			128000			6751			5324			5291			7181			6992			106100			5652			4341			4763
Cu			7.79			10.51			11.16			11.6			11.83			7.067			13.42			21.83			12.66			20.68			15.93			13.48			77.91			40.97			29.22			7.374
Zn	61.95	4.615	2.836	60.99	4.77	2.882	58.85	4.709	2.97	64.21	4.9	2.906	57.26	4.645	2.953	54.07	4.609	2.961	69.28	5.391	3.268	81.64	6.018	3.34	69.02	5.403	3.168	94.14	6.662	3.211	63.92	4.967	2.94	68.92	5.226	2.984	63.96	5.21	3.875	64.99	5.129	3.603	62.2	4.965	3.507	62.33	5.064	3.624	54.39
Ga	26.14	2.832	4.381	21	3.457	5.933	20.89	3.593	6.216	19.89	3.489	6.483	20.68	3.868	6.815	26.18	2.714	4.286	28	4.166	7.373	22.78	6.143	11.55	27.77	3.967	7.191	22.01	6.179	11.69	26.83	4.87	8.565	26.8	4.206	7.625			21.12			21.03			20.62	25.82	2.731	4.38	20.15
Ge			1108			4387			5705			2504			3844			1473			9518			3411			1529			1699			3424			3194			23260			2184			1375			1549
As	6.902	0.6511	0.7966	5.627	1.663	1.027	6.979	0.7569	1.059	6.578	0.7493	1.079	6.091	0.7337	1.085	6.305	0.5674	0.6971	12.57	1.077	1.235	14.9	1.389	1.743	12.78	1.046	1.118	13.61	1.393	1.664	7.854	0.8748	1.25	7.373	0.7931	1.112	13.42	1.528	2.2	13.32	1.118	1.251	13.38	1.113	1.225	13.2	1.002	0.8035	6.238
Se			1.361			1.428			1.462			1.462			1.474			1.57			1.675			1.659			1.637			1.583			1.499			1.521			1.741			1.673			1.611			1.677
Br			1.183			1.515			1.572			1.577			1.603			1.032			1.737			2.484			1.632			2.365			1.755			1.573			2.372			1.395			1.339			1.215
Rb	128.8	8.319	4.779	150.6	9.673	5.536	141.7	9.201	5.715	145.9	9.452	5.734	140.2	9.143	5.804	155.3	10.15	6.613	147	9.676	6.707	177	11.42	6.799	141.1	9.317	6.595	176.3	11.33	6.577	155.4	10.05	6.104	163.8	10.54	6.212	172	11.02	6.03	179.2	11.61	5.804	169.6	10.85	5.807	174.5	11.24	6.319	135.1
Sr			47.35			101.3			103.9			103.9			37.02			116			122.7			118.3			119.7			79.38			109			57.53			112.5			111.3			108.1			113.7
Y			6088			23810			30960			13740			20820			8029			170400			18490			8346			9325			18570			17380			136400			11840			7496			8434
Zr	481.8	52.7	14.15	298.4	72.86	16.75	317	55.83	22.72	314.5	78.94	37.41	327.9	58.01	19.5	233.4	52.98	16.7	333	133.9	22.61	416	90.17	25.47	266.3	82.31	22.65	434.6	119	26.6	271.9	70.8	24.08	315	55.08	38	500.8	69.5	16.71	583	66.16	14.06	544.6	59.41	13.75	505.8	64.41	18.72	350.2
Nb			1247			2623			3586			1976			2388			1524			8685			2675			1542			1768			2504			2374			7360			1840			1417			1479
Mo	9.293	4.281	3.886			4.585			6.204			8.304			5.332			4.557			6.172			6.967			6.051			7.271			6.595			7.7			1.417			0.4426	13.15	4.71	3.512			5.296	5.981
Ru			0.8012			0.8728			0.8953			0.8975			0.9111			1.003			1.061			1.025			1.039			37.03			0.9483			0.9701			0.9614			0.9506			0.9237	4.395	0.7476	0.9797
Rh			40.04			132			91.26			95.69			115.4			46.28			108			96.72			46.31			63.68			103.2			94.98			92.5			62			47.36			46.71
Pd			97.97			131.9			138.4			139.9			148.9			79.69			166			253.4			149.5			250.5			183.7			156.1			655.1			393.6			244.4			93.82
Ag			1.37			1.502			1.536			1.535			1.549			1.721			1.806			1.739			1.763			1.659			1.595			1.622			1.653			1.633			1.598			1.67
Cd			16.49			18.45			19.85			20.89			22.15			15.97			28.18			28.9			26.84			30.81			30.87			25.15			15.92			15.66			15.12			20.89
In			0.06143			0.1629			0.1833			0.1444			0.1243			0.07593			1.944			0.06808			0.09357			0.04201			0.1029			0.0995			0.6807			0.1141	0.09749	0.0488	0.03031			0.07633
Sn			109.8			113.9			118.2			118			119.9			125.9			135.8			137.8			134.6			134.7			68.86			129.5			141.6			136.5			133.3			38.61
Sb	2.119	0.1557	0.2726	1.719	0.1655	0.3062	1.713	0.1436	0.3271	1.736	0.1486	0.343	1.709	0.1482	0.3593	1.016	0.1642	0.4053	3.006	0.2201	0.4461	2.418	0.1934	0.4168	3.03	0.2225	0.4379	2.227	0.1807	0.399	1.819	0.1611	0.3967	2.075	0.1733	0.407	1.655	0.2024	0.2695	1.834	0.1477	0.2733	1.805	0.1407	0.2777	1.682	0.2154	0.355	1.709
Te			1.375			1.525			0.04908			2.707			1.741			2.105			1.942			0.5705			1.962			2.347			0.4901			3.168			1.465			1.701			1.689			1.945
I			4.258			15.35			21.39			9.749			13.17			5.591			80.6			11.6			5.668			6.615			11.77			12.54			64.99			7.424			5.592			5.812
Cs	16.55	1.001	0.2502	11.29	0.6898	0.2712	10.93	0.6688	0.2786	11.25	0.6876	0.2778	10.87	0.6656	0.2802	12.3	0.7572	0.3122	16.49	1.001	0.3246	15.31	0.9311	0.3132	15.95	0.9691	0.3178	15.32	0.9309	0.299	14.24	0.8656	0.2875	15.35	0.9322	0.2932	16.05	0.9747	0.302	16.63	1.009	0.2971	15.76	0.9569	0.2918	16.1	0.9782	0.3022	11.74
Ba	264.2	23.2	0.7621	464	62.11	0.9024	394.7	126.4	1.224	469.3	34.73	2.015	473.6	84.28	1.05	273	25.7	0.8998	362.4	29.47	50.38	469.3	39.17	1.372	317	26.21	1.22	513.5	44.02	1.433	383	34.14	1.296			2.047	287.1	34.81	52.56	276	27.46	0.7551	228.2	43.28	0.7382	239.6	31.74	1.006	361.5
La	39.92	2.413	0.1993	40.28	2.437	0.2484	40.73	2.466	0.2572	38.2	2.32	0.2596	39.15	2.399	0.2636	40.26	2.433	0.1642	52.09	3.15	0.2853	49.1	3.002	0.4102	51.96	3.172	0.261	49.64	3.015	0.3843	37.58	2.309	0.2837	39.13	2.4	0.2586	127	7.655	0.3172	57.65	3.486	0.1802	53.67	3.241	0.1782	59.78	3.613	0.1979	34.83
Ce	78.22	4.726	0.6425	83.65	5.049	0.6598	88.21	5.324	0.6816	78.04	4.724	0.6746	75.13	4.544	0.6843	64.77	3.921	0.5106	109.8	6.62	0.7634	104.1	6.284	0.7823	107.5	6.485	0.7503	105.2	6.349	0.75	78.24	4.737	0.7004	78.6	4.76	0.7169	256.3	15.4	0.8348	121.3	7.325	0.7928	112.5	6.811	0.7738	122.1	7.37	0.8031	77.53
Pr			7.798			18.33			17.96			7.887			19.34			6.718			21.69			34.57			18.36			32.91			24.16			20.2			52.36			23.16			14.82			12.82	8.14
Nd	40.4	5.752	0.933	36	2.372	0.8606	35.74	2.373	0.8617	45.67	7.477	1.134	37.55	2.878	0.9113	16.39	1.979	0.5381	45.76	2.978	0.8157	45.74	3.005	1.209	46.2	3	0.8746	45.38	2.973	1.161	35.22	2.867	1.325	38.14	3.711	1.191	91.78	5.67	2.254	47.37	3.256	1.542	45.05	3.015	1.548	48.34	3.376	1.494	30.69
Sm	5.746	0.4292	0.0685	6.43	0.4456	0.07941	6.638	0.4873	0.08669	7.769	0.5724	0.09098	6.509	0.5607	0.09353	3.076	0.2186	0.04919	8.06	0.5599	0.09969	8.479	0.5906	0.1317	8.206	0.6507	0.08473	8.417	0.5964	0.1394	6.548	0.6019	0.09928	7.194	0.5008	0.08147	13.2	0.8329	0.07408	8.358	0.5638	0.05176	7.876	0.6209	0.05028	8.468	0.5683	0.06584	5.8
Eu	0.7754	0.04809	0.02488	1.182	0.07177	0.0254	1.1	0.06696	0.02599	1.061	0.06509	0.02579	1.047	0.0638	0.02605	0.544	0.03434	0.02669	1.445	0.08766	0.02915	1.342	0.08216	0.02942	1.449	0.08781	0.02813	1.33	0.08115	0.02813	1.085	0.06607	0.02611	1.165	0.071	0.02641	1.288	0.07851	0.0336	1.012	0.06205	0.03141	0.9643	0.05912	0.03061	1.038	0.06373	0.03124	1.04
Gd			2.599	12.68	1.356	2.649	12.43	1.354	2.728			2.689	12.38	1.384	2.715			2.742	12.82	1.491	3.012	15.06	1.605	3.072	9.671	1.348	2.917	15.28	1.552	2.956	7.321	1.212	2.727	10	1.34	2.746	21.91	1.956	3.553	15.9	1.656	3.305			7.317	18.75	1.829	3.331	12.34
Tb	0.708	0.0523	0.08585	0.934	0.06527	0.09129	0.968	0.06726	0.09341	0.8577	0.06168	0.09289	0.8989	0.06187	0.09395	0.4339	0.04464	0.1003	0.94	0.06582	0.1068	1.147	0.0792	0.1056	1.008	0.07179	0.1043	1.146	0.07824	0.1013	0.8918	0.06393	0.09599	0.9471	0.06704	0.09734	1.311	0.08826	0.1107	1.015	0.07172	0.1067	1.057	0.07329	0.1029	1.058	0.07303	0.1067	0.792
Dy	4.57	0.3385	0.3171	5.572	0.6403	1.018	5.298	0.7644	1.321	5.557	0.4685	0.5894	5.711	0.6094	0.9172	3.173	0.2912	0.3948			8.81	7.569	0.6581	0.8451	5.786	0.4245	0.4087	7.65	0.5318	0.4326	6.128	0.5976	0.855	6.319	0.6029	0.7226	7.65	3.547	7.018	8.139	0.6154	0.6055	6.305	0.4455	0.3839	9.17	0.6127	0.4247	5.452
Ho	1.027	0.3712	0.7231	1.163	0.4857	0.9546	1.085	0.5	0.9861	1.202	0.4887	0.9581			1.015	0.7456	0.2679	0.5233			1.098			1.617	1.386	0.4868	0.9488			1.551			1.046	1.069	0.4734	0.932			1.891	1.937	0.499	0.9534	1.8	0.4893	0.9389	1.399	0.3604	0.6898	1.251
Er			39.71			133.7			167.9			87.04			115.4			46.92			1001			103.2			46.26			58.41			106.4			98.38			1026			69.55			42.55			47.11
Tm			0.5857	0.5547	0.1214	0.3176			0.6929			0.6442	0.5553	0.124	0.3257			0.6052			0.005578	0.5128	0.1355	0.3688	0.4099	0.1282	0.3493			0.7862			0.3264	0.4825	0.1211	0.3294			0.8807			1.054	0.4966	0.1481	0.3896			1.119
Yb	2.922	0.1867	0.1202	3.174	0.2134	0.1314	3.104	0.2109	0.138	2.928	0.1896	0.1412	2.886	0.1918	0.1469	2.458	0.1657	0.1647	3.271	0.2528	0.1786	3.584	0.2448	0.1787	3.3	0.2174	0.1847	3.554	0.2511	0.1809	2.871	0.1892	0.1758	2.915	0.2136	0.177	4.518	0.3145	0.1262	3.978	0.2585	0.1269	4.401	0.2807	0.1276	4.287	0.2952	0.1499	2.958
Lu	0.518	0.05847	0.01451	0.5605	0.04468	0.01544	0.5194	0.06634	0.01595	0.5168	0.0387	0.01632	0.5251	0.05048	0.01672	0.4448	0.03179	0.01803	0.6066	0.03967	0.01938	0.6483	0.06232	0.01963	0.577	0.04667	0.01967	0.6335	0.04913	0.01943	0.5396	0.05157	0.01872	0.5382	0.06144	0.01935	0.7709	0.09245	0.01673	0.6699	0.07941	0.01626	0.7391	0.08197	0.01626	0.7879	0.06612	0.01827	0.5197
Hf	12.35	0.7541	0.1029	7.297	0.449	0.1057	7.507	0.4582	0.1092	7.819	0.4785	0.1081	7.857	0.4822	0.1093	6.13	0.381	0.1127	7.066	0.4397	0.1219	9.185	0.5647	0.1237	7.111	0.4346	0.1191	9.424	0.5749	0.1196	6.389	0.3911	0.1113	6.549	0.4021	0.1129	12.58	0.7622	0.1359	15.17	0.9223	0.1289	13.7	0.8345	0.1253	13.23	0.8024	0.1301	7.292
Ta	2.616	0.1655	0.08761	1.522	0.1069	0.08932	1.474	0.1132	0.09204	1.617	0.1123	0.09079	1.553	0.1072	0.09169	1.385	0.1019	0.09272	1.335	0.09876	0.1018	1.969	0.1345	0.1038	1.328	0.09764	0.09871	2.189	0.1502	0.1	1.961	0.131	0.09238	1.806	0.1264	0.09307	3.564	0.226	0.1215	3.448	0.2176	0.1131	3.559	0.2314	0.1102	3.32	0.2104	0.1143	1.617
W	6.963	0.6688	1.43	4.542	0.6882	1.845	4.318	0.7096	1.901	4.109	0.7688	1.938	4.287	0.7284	1.964	3.169	0.4629	1.254	3.149	0.8378	2.246	6.094	1.171	3.185	3.458	0.7901	2.101	6.105	1.124	3.071	5.761	0.8817	2.342	5.116	0.7617	2.036	9.705	1.656	4.522	8.045	1.009	2.656	7.471	0.978	2.61	8.726	0.728	1.413	3.955
Re	0.1318	0.03215	0.06218	0.09413	0.03313	0.0654	0.07364	0.03492	0.06954	0.08385	0.0356	0.07068	0.1033	0.03726	0.0736	0.08521	0.03958	0.07876	0.09879	0.04384	0.08718	0.1115	0.04612	0.09152			0.114	0.1694	0.04746	0.09274	0.1108	0.04485	0.08894			0.09298	0.1216	0.0363	0.07115	0.1406	0.03564	0.0691	0.1072	0.02624	0.06925	0.1597	0.04211	0.08184
Os			0.1543			0.1591			0.1651			0.1642			0.1668			0.1725			0.1878			0.1918			0.1852			0.1872			0.1749			0.1782			0.1993			0.1895			0.1852			0.1969
Ir			0.5399			0.7364			0.7666			0.7854			0.8006			0.4484			0.8978			1.464			0.783			1.404			0.002669			0.002709			0.003003			1.288			0.002812			0.0008485
Pt			3.619			3.863			4.124			4.238			4.432			4.789			5.313			5.547			5.576			5.742			5.563			5.846			3.958			3.926			3.943			1.304
Au			0.008975			0.01			0.01066			0.0111			0.01168			0.01331			0.01467			0.01492			0.008822			0.01557			0.0155			0.01651			0.008764			0.006328			0.009123			0.01158
Hg			0.3798			0.4011			0.4111			0.4108			0.4152			0.4434			0.4732			0.4689			0.4635			0.4494			0.4263			0.433			0.4809			0.4632			0.4469			0.4672
Th	26.74	1.608	0.1207	20.66	1.244	0.1284	23.17	1.394	0.1315	20.77	1.251	0.1315	20.8	1.254	0.134	15.67	0.9459	0.1438	20.2	1.217	0.1535	28.46	1.712	0.1518	20.12	1.212	0.151	30.34	1.825	0.1465	23.09	1.39	0.1388	23.91	1.439	0.1417	44.69	2.685	0.152	38.44	2.311	0.1456	35.85	2.155	0.1404	37.33	2.245	0.1506	20.99
U	5.877	0.5357	1.309	5.231	0.5714	1.4	4.813	0.7092	1.511	5.567	1.406	1.57	5.431	0.6443	1.663	2.76	0.5041	1.501	4.458	0.7657	2.045	7.231	0.8459	2.178	4.919	0.71	2.178	6.801	0.8612	2.317	8.155	0.8429	2.248	5.994	1.141	2.374	10.28	0.7786	1.458	10.03	0.7226	1.426	10.08	0.7203	1.434	9.571	0.783	1.888	4.12
[truncated: 32 more columns]

## Sheet: FL0018-03
	BGC067			BGC068			BGC069			BGC070			BGC071			BGC072			BGC073			BGC074			BGC075			BGC076			BGC077			BGC078			BGC079			BGC080			BGC081			BGC082			BGC083
mg/kg	Conc.	Unc.	LD	Conc.	Unc.	LD	Conc.	Unc.	LD	Conc.	Unc.	LD	Conc.	Unc.	LD	Conc.	Unc.	LD	Conc.	Unc.	LD	Conc.	Unc.	LD	Conc.	Unc.	LD	Conc.	Unc.	LD	Conc.	Unc.	LD	Conc.	Unc.	LD	Conc.	Unc.	LD	Conc.	Unc.	LD	Conc.	Unc.	LD	Conc.	Unc.	LD	Conc.
Na	2344	151.1	3.93	1794	111.7	3.96	1906	117.8	3.193	1839	110.8	3.325	1722	105.8	3.038	1444	96.09	2.784	3448	212.6	4.542	1569	97.59	3.138	1796	108.6	3.414	1756	106.3	3.361	1766	112.3	3.47	1878	116.4	3.711	1821	117	0.9264	1815	111.5	0.9367	1862	114.8	0.967	874.8	53.27	0.8154	679
Mg	3592	345.1	488.7	5437	441.2	463.9	5738	415.1	361	5697	422.1	351.7	5494	445.3	6.792	4147	1034	4.621	3658	327.5	430.2	5091	438	6.334	5520	413.5	386.1	5582	411.3	358.7	5590	452.6	477.1	3530	1138	353.1	5403	396.7	326.9	5354	441.2	479.9	5524	403.6	353.8	3295	277.4	300	5223
Al	93110	5609	117.5	118600	7143	155.8	122400	8162	77.48	118600	7218	109	118000	7121	132.8	80300	4825	58.41	89900	5420	88.86	110000	6617	121.4	121800	7342	86.67	113200	6835	113.8	120900	7290	133.9	119200	7167	83.97	116000	6990	138	120000	7221	141.7	116500	7004	84.57	87420	5257	83.24	105500
S			55360			29500			31130			35150			24840			38490			30510			26130			16160			21920			5651			19830			17320			15970			25960			18630
Cl	47.15	22.2	35.98			13.41			25.36			1.779			26.32			27.85	251.8	57.27	38.82			27.28			22.13			17.73			20.48			27.24			25.75			31.19			26.43			71.63
K	11490	1119	538	17290	1190	531.2	17670	1163	437.9	16850	1117	457.2	16430	1091	415	13440	925.1	399.6	11990	926.3	647.7	14960	1011	444.2	17060	1148	484.6	16650	1121	486.7	17530	1182	498.5	17540	1188	546.3	17130	1506	832.1	17800	1401	1132	17070	1343	1058	13420	1238	630.9	17230
Ca	4767	886.9	323			235.7	826.7	315.5	287			197.9			194.4	2561	433.9	274.1	3590	749.9	264.9			230.4			177.1			278			198.7			175.8	639.4	255.4	187.8			238.7	1284	300.1	135.3	901.2	293.1	225.5
Sc	16.93	1.016	0.005145	21.01	1.261	0.005284	21.71	1.302	0.005545	21.48	1.289	0.005435	21.07	1.264	0.005204	13.86	0.8321	0.004905	15.36	0.9231	0.004646	19.51	1.171	0.005174	20.99	1.26	0.005399	20.3	1.257	0.005242	20.94	1.257	0.005361	21.57	1.294	0.005478	21.27	1.277	0.006191	21.24	1.275	0.006175	21.04	1.263	0.006338	12.94	0.779	0.005184	16.86
Ti	5437	406.3	445	5348	409.5	395.1	5710	383.8	253.5	5783	439.2	279.9	5409	454.8	396.9	4561	531.7	471.1	5438	395.8	406.6	5652	436.7	414.6	5443	438.9	281.1	5351	367.4	260.4	5422	416.2	402.8	5396	369.6	267.2	5523	380.9	275.9	5322	411.6	405.2	5393	367.8	264.1	6921	454.7	232.7	5238
V	97.03	6.715	2.556	130.6	9.34	2.376	144.5	9.189	1.591	134.4	8.754	1.624	137.2	9.28	2.296	83.07	6.706	2.313	100.7	6.755	2.405	137.1	9.136	2.385	137	8.799	1.728	144.8	9.287	1.493	137.1	9.062	2.334	135.7	8.686	1.691	142.7	9.234	1.741	136.2	9.056	2.42	146.6	9.302	1.694	121	7.824	1.336	131.2
Cr	88.43	5.386	1.404	102.6	6.25	1.538	108.5	6.763	1.618	107.4	6.535	1.594	103.5	6.294	1.529	89.79	5.469	1.38	88.37	5.375	1.316	101.2	6.153	1.515	111.6	6.782	1.613	109	6.623	1.568	108.3	6.639	1.596	105.7	6.434	1.648	114.3	6.955	1.726	103.7	6.323	1.718	108	6.629	1.773	89.24	5.44	1.375	99.69
Mn	444.1	26.78	0.7527	81.05	4.997	0.7421	89.75	5.546	0.5773	79.58	4.886	0.558	77.26	4.772	0.7592	588.1	35.37	0.7767	454.2	27.43	0.6893	75.87	4.716	0.7686	82.45	5.052	0.6283	80.81	4.947	0.5787	81.51	5.029	0.7794	80.5	4.925	0.568	80.66	4.928	0.4721	84.43	5.204	0.7535	84.18	5.139	0.5551	69.87	4.299	0.4883	84.62
Fe	27660	1666	75.07	38990	2343	79.03	39100	2350	85.84	37500	2256	84.97	39550	2376	80.85	28630	1724	74.21	27790	1670	67.48	39880	2397	80.7	36530	2195	84.76	41490	2492	82.53	41770	2510	83.68	39770	2389	86.15	43690	2625	90.09	39150	2353	89.77	44620	2686	92.8	11580	702.2	72.76	62190
Co	11.41	0.6921	0.08554	10.6	0.6525	0.09003	10.82	0.658	0.09417	10.83	0.658	0.09229	10.51	0.6523	0.08857	11.37	0.6906	0.08149	9.45	0.574	0.07771	9.917	0.6117	0.0869	10.84	0.6687	0.09249	10.44	0.6394	0.08882	10.07	0.6127	0.08946	10.9	0.6636	0.09243	10.62	0.6482	0.1066	10.49	0.6405	0.1054	10.58	0.6469	0.1092	8.043	0.5068	0.08813	5.723
Ni			5739			5484			4609			4967			5731			5777			5598			6050			5017			4889			5807			4621			3843			5628			4507			4411
Cu			13.55			13.77			10.62			11.26			10.2			9.731			15.73			10.5			12.03			11.91			12.33			13.06			25.04			26.78			28.23			14.69
Zn	59.78	4.735	3.057	69.85	5.365	3.147	70.56	5.584	3.294	69.06	5.469	3.249	71.51	5.442	3.091	51.9	4.397	2.905	59.23	4.611	2.75	68.03	5.309	3.061	62.16	5.04	3.192	56.48	4.71	3.115	67.9	5.357	3.177	77.26	5.908	3.229	67.94	5.746	3.73	74.86	5.982	3.743	69.85	5.811	3.811	74.18	5.482	3.12	45.67
Ga	21.61	4.264	7.644	26.4	4.452	7.738	25.05	3.669	6.23	27.76	4.513	6.269	27.82	3.669	6.019	17.36	3.191	5.645	21.41	4.984	9.216	23.69	3.652	6.269	28.62	3.999	6.88	28.8	4.025	6.704	25.57	4.027	6.953	26.83	4.264	7.375	23.8	6.325	14	24.65	7.467	14.11	21.72	7.857	15.07	20.46	4.327	7.838	22.98
Ge			2075			2165			1305			1298			2109			2604			1965			2163			1507			1247			2174			1401			1118			2156			1400			1093
As	4.413	0.6942	1.152	12.99	1.298	1.137	11.37	0.8931	0.9319	12.29	1.025	0.9513	11.58	0.8804	0.8579	5.832	0.5978	0.8028	5.08	0.7593	1.245	9.628	0.7809	0.8464	11.81	0.9205	0.9321	14.84	1.074	0.9156	10.15	0.839	0.9459	12.39	0.9659	0.9794	13.84	1.2	1.385	11.82	1.101	1.356	13.54	1.202	1.408	2.739	0.4481	0.7511	4.94
Se			1.522			1.671			1.733			1.264			1.628			1.493			1.078			1.618			1.694			1.647			1.67			1.273			1.942			1.922			1.984			1.216
Br			1.672			1.613			1.333	30.37	1.904	1.352			1.226			1.153			1.739			1.202			1.315			1.28			1.309			1.377			1.724			1.746			1.778			0.9709
Rb	143.5	9.396	6.139	142.9	9.481	6.877	149.4	9.928	7.249	151.3	9.999	7.017	142.8	9.478	6.89	142.7	9.414	6.31	132.2	8.709	5.886	128.4	9.496	7.038	148	9.856	7.197	140.6	9.44	7.257	146.8	9.805	7.354	149.2	9.984	7.539	145.6	9.831	7.633	147.1	9.911	7.65	150.2	10.17	8.001	115.1	7.727	5.456	117.5
Sr			105.2			122.2			128.2			77.51			78			107.3			58.39			119.5			126.4			123.2			124.6			128.4			112.4			140.1			138.8			109.3
Y			11370			11710			7163			7121			11430			14180			10780			11770			8210			6857			11800			7637			6085			11700			7638			6009
Zr	304.9	58.43	31.12	251.9	48.54	29.68	366.3	95.68	24.23	378.6	77.2	27.79	339.3	80.72	24.89	372.6	80.89	22.24	335.3	53.45	29.3	329.1	114.2	24.14	302.7	52.41	29.26	322.9	120.7	26.27	345.6	104.1	26.67	268.2	99.97	27.9			21.88			22.54			22.37	484.2	65.08	13.97	323.4
Nb			1927			1876			1512			1518			1935			1853			1794			2012			1618			1448			1961			1494			1459			1984			1458			1278
Mo			6.931			14.1			6.613			14.61			14.15			6.07			7.997	19.24	10.81	6.572			7.982			7.375			7.275			13.53			6.09			6.276			5.297			3.932
Ru			42.45			47.84			52.1			53.28			53.01			50			49.57			55.38			58.82			58			58.95			60.82			35.83			36.9			39.52			32.14
Rh			29.96			61.24			42.46			46.61			60.28			71.36			74.34			60.6			45.22			42.35			59.95			44.02			50.79			64.74			43.84			39.69
Pd			152.9			159			116.8			110.9			112.8			108.6			178			122			131.1			129.4			135.5			142			249.3			295.8			256.9			154.2
Ag			1.612			1.78			1.87			1.836			1.752			1.548			1.488			280.7			1.825			1.77			1.794			193.5			288.9			2.08			2.139			1.61
Cd			26.54			26.76			20.79			21.13			19.09			17.29			27.96			18.54			20.07			19.43			19.38			20.54			23.43			3.289			23.79			12.47
In			0.1289			0.07236	0.1122	0.05586	0.02874	0.1126	0.05489	0.03275			0.08138			0.05446			0.08663			0.1356			0.1028			0.0783			0.07935			0.1095			0.07009			0.1256			0.1057	0.09461	0.04843	0.0283
Sn			134			142.7			150.6			149			144.1			133.6			128.3			145			155.5			150.8			153.2			159.6			157.1			156.9			163.7			132.9
Sb	1.55	0.1507	0.398	3.01	0.2253	0.4396	3.115	0.2308	0.4606	2.974	0.2298	0.4668	2.813	0.2407	0.4357	1.498	0.1517	0.3916	1.69	0.1634	0.3695	2.672	0.2536	0.4301	3.044	0.2286	0.4543	3.068	0.3379	0.4372	2.807	0.2162	0.4463	3.268	0.2471	0.472	3.079	0.2303	0.4658	3.035	0.2287	0.4823	3.17	0.2521	0.5191	2.095	0.1711	0.2994	0.7882
Te			2.665			2.534			0.1272			0.06783			0.8976			1.183			0.0233			0.5031			1			0.8778			2.251			1.269			3.178			3.606			1.943			1.309
I			8.209			7.276			5.09			5.062			7.483			9.882			7.858			7.7			5.671			4.799			7.469			5.396			4.335			7.321			5.292			4.349
Cs	12.79	0.7801	0.2911	16.41	0.9965	0.3203	17.22	1.068	0.3362	16.79	1.019	0.3307	16.22	0.9846	0.3158	10.67	0.654	0.2786	11.54	0.7043	0.2679	14.7	0.8943	0.31	16.39	0.9962	0.3291	15.87	0.9643	0.3183	16.17	0.9827	0.3218	16.74	1.016	0.3324	16.25	0.9912	0.3783	16.43	1.001	0.3752	16.36	0.9983	0.3849	12.75	0.7785	0.2913	9.501
Ba	467.9	33.6	1.676	345.2	30.01	1.598	366.9	27.66	1.305	328.5	28.87	1.497	339.7	26.68	1.341	450	31.68	1.198	399.5	29.4	1.578	317	28.12	1.297	337.5	32.37	1.576	320.2	28.19	1.415	344.2	29.02	1.436	394	30.79	1.499	336.3	27.61	1.173	374.3	32.38	1.209	367.9	39.28	1.2	238.8	30.09	0.7511	312
La	38.45	2.357	0.2663	52.57	3.235	0.2648	54.72	3.318	0.2121	52.64	3.2	0.2183	51.2	3.107	0.1989	32.19	1.955	0.183	34.94	2.135	0.2854	47.8	2.925	0.1925	51.89	3.159	0.2079	52.22	3.15	0.2024	51.34	3.118	0.2093	52.06	3.155	0.2151	51.51	3.118	0.2619	51.99	3.152	0.255	52.26	3.17	0.2568	36.65	2.225	0.1419	34.91
Ce	76.52	4.634	0.7293	107.4	6.485	0.7723	114.6	6.912	0.7879	109.6	6.914	0.7975	105.9	6.425	0.7654	68.73	4.163	0.6977	73.28	4.437	0.6811	99.45	6.001	0.7673	107.1	6.588	0.808	104.9	6.33	0.7825	104.7	6.452	0.7882	107.6	6.5	0.8263	109.4	6.606	0.7564	108.6	6.559	0.8016	108.3	6.54	0.7959	71.36	4.358	0.6676	64.88
Pr			21.57			18.71			10.01			11.48			10.77			15.04			10.88			10.37			12.2			12.57			11.93			10.81			23.9			24.64			14.3			7.486
Nd	36.59	3.329	1.094	49.63	4.048	1.019	56.15	4.587	0.8579	48.34	3.167	0.9313	50.52	4.235	0.8093	25.09	2.386	0.746	43.3	6.62	1.04	46.23	4.047	0.838	44.7	2.986	0.9109	46.67	3.128	0.8119	46.46	3.379	0.8138	49.5	4.364	0.9011	49.91	3.525	0.8475	61.29	7.459	0.9079	52.25	3.5	0.9015	24.77	2.548	0.8152	20.98
Sm	6.477	0.5112	0.0861	8.204	0.4997	0.08687	8.341	0.6093	0.06251	7.891	0.4771	0.05702	8.718	0.9515	0.05809	5.19	0.3828	0.05459	7.02	0.7729	0.08816	7.292	0.5013	0.05916	7.522	0.477	0.06237	6.934	0.5754	0.06	7.697	0.4855	0.06151	8.033	0.4989	0.06298	8.151	0.5499	0.07392	8.147	0.5723	0.07574	8.223	0.6341	0.07646	4.987	0.4037	0.03767	3.286
Eu	1.118	0.06892	0.02849	1.486	0.09014	0.02948	1.695	0.1032	0.03096	1.542	0.09443	0.03037	1.541	0.09339	0.0291	0.9633	0.05892	0.02714	1.105	0.06723	0.02565	1.37	0.08318	0.02868	1.502	0.0917	0.02992	1.532	0.09402	0.02912	1.475	0.09011	0.02967	1.51	0.09162	0.03031	1.535	0.09501	0.03504	1.565	0.09555	0.03491	1.546	0.0941	0.03585	0.8101	0.05096	0.02916	0.6298
Gd	6.854	1.248	2.842			2.916			3.051	11.2	1.525	2.994			2.861			2.691			2.547			2.834	12.28	1.574	2.96	13.44	1.6	2.871	10.36	1.494	2.933			2.99			3.449			3.436			3.528	3.126	1.143	2.885
Tb	0.9092	0.06396	0.09741	1.024	0.07097	0.1061	1.076	0.07464	0.1114	0.9609	0.0684	0.1096	0.9925	0.06898	0.1044	0.6877	0.05284	0.0952	0.8039	0.05741	0.09075	0.8935	0.06793	0.1035	0.9704	0.0722	0.1097	0.9426	0.06681	0.1067	0.9527	0.07096	0.107	1.014	0.07123	0.1103	1	0.07298	0.1244	0.981	0.07698	0.1237	0.9828	0.078	0.1272	0.704	0.05793	0.1006	0.4541
Dy	5.565	0.4422	0.5051	6.347	0.5174	0.6035	6.954	0.4686	0.3385	6.441	0.452	0.3612	6.228	0.5124	0.6096	5.141	0.4524	0.6078	5.651	0.4363	0.48	6.09	0.5205	0.6358	6.728	0.4756	0.4159	6.173	0.4325	0.3538	6.62	0.5337	0.6124	6.314	0.4493	0.391	6.296	0.4288	0.3026	6.751	0.5439	0.6224	6.43	0.4492	0.3799	5.719	0.4009	0.3136	3.566
Ho	1.074	0.4946	0.9755	1.414	0.5027	0.981	1.238	0.3703	0.7174	1.262	0.338	0.6481	1.255	0.3461	0.6667	0.8468	0.3245	0.6352			1.029	1.198	0.3521	0.6806	1.315	0.3811	0.736	0.9862	0.3668	0.7189	1.062	0.3786	0.7405	1.492	0.4017	0.7716	1.52	0.5403	1.052			1.065			1.093	1.149	0.2869	0.5454	0.8823
Er			71.4			65.68			43.58			45.14			66.23			78.79			68.12			70.3			48.01			44.9			66.93			44.85			37.41			65.19			43.04			39.33
Tm	0.5495	0.1297	0.3404	0.6863	0.1433	0.35	0.8863	0.158	0.3667	0.4482	0.1348	0.3589	0.6833	0.1398	0.3431			0.3249			0.3076	0.6732	0.1392	0.3414	0.5063	0.1371	0.3558	0.5221	0.1329	0.3447	0.5377	0.1359	0.3505	0.6907	0.1459	0.36	1.036	0.2179	0.4163			0.415	0.679	0.1705	0.4253			0.3484	0.411
Yb	2.899	0.1893	0.18	3.085	0.2262	0.1946	3.274	0.2346	0.2047	3.2	0.246	0.2027	3.204	0.2442	0.1938	2.374	0.1798	0.1781	2.925	0.1916	0.1686	2.95	0.2061	0.1915	3.053	0.2061	0.2037	3.093	0.2053	0.1986	2.945	0.2097	0.2004	3.069	0.2148	0.2076	3.304	0.211	0.19	3.3	0.2227	0.1934	3.273	0.2309	0.205	2.93	0.1957	0.1603	2.328
Lu	0.534	0.05635	0.01959	0.5904	0.04973	0.02148	0.5907	0.04051	0.02312	0.5805	0.0367	0.02294	0.5911	0.05414	0.02235	0.46	0.03146	0.02062	0.5414	0.05492	0.01999	0.5316	0.04619	0.02298	0.5682	0.03585	0.02477	0.5689	0.03584	0.02444	0.5336	0.05085	0.02521	0.5663	0.03593	0.02633	0.5654	0.04253	0.02082	0.5641	0.04024	0.02101	0.5778	0.04224	0.02198	0.4957	0.03142	0.01765	0.4013
Hf	6.83	0.469	0.1162	7.311	0.5106	0.1214	7.021	0.6097	0.1274	7.29	0.5165	0.1262	7.297	0.4792	0.1203	9.238	0.6459	0.1118	8.426	0.5679	0.1076	7.735	0.5901	0.1193	7.478	0.5455	0.1265	7.04	0.4897	0.1232	7.083	0.492	0.1246	7.206	0.4871	0.1298	7.201	0.4893	0.1397	7.155	0.5005	0.1388	6.868	0.4948	0.1437	11.83	0.805	0.1168	8.221
Ta	1.507	0.1151	0.0964	1.18	0.1036	0.09901	1.229	0.1086	0.1037	1.211	0.1061	0.1017	1.236	0.105	0.09732	1.316	0.1053	0.09166	1.491	0.111	0.08679	1.204	0.1033	0.09662	1.167	0.1039	0.1008	1.23	0.1053	0.09791	1.219	0.1053	0.1	1.271	0.1092	0.1021	1.24	0.1182	0.1185	1.287	0.119	0.1182	1.23	0.1185	0.1213	1.877	0.1366	0.09931	1.148
W	4.726	0.7781	2.153	3.156	0.8003	2.131	3.608	0.606	1.724	3.574	0.6155	1.762	3.393	0.5744	1.647	3.766	0.5518	1.508	4.757	0.8504	2.386	3.005	0.5639	1.641	3.924	0.6891	1.757	3.715	0.6131	1.73	3.497	0.6225	1.782	3.581	0.6478	1.863	3.108	0.9862	2.694	3.187	0.9929	2.713	4.04	1.515	2.826	5.139	0.5871	1.516	3.022
Re			0.1018			0.1107			0.1198			0.1212			0.07691	0.1612	0.0585	0.1154			0.1126	0.2218	0.06652	0.1304			0.1406	0.2069	0.07126	0.1405	0.1828	0.07367	0.146			0.1547	0.1243	0.0465	0.09196	0.1144	0.0475	0.09424			0.09442	0.1649	0.04337	0.08417
Os			0.1857			0.1947			0.2052			0.2026			0.1955			0.1831			0.1753			0.197			0.2095			0.2035			0.2077			0.215			0.2117			0.2116			0.2199			0.1798
Ir			0.8033			0.8			0.6425			0.6692			0.6083			0.5593			0.9109			0.6163			0.672			0.002971			0.6721			0.7052			1.094			1.108			1.177			0.611
Pt			6.483			7.104			7.713			7.851			7.814			7.455			7.365			8.562			9.45			9.433			9.858			10.56			5.507			5.659			6.077			5.076
Au			0.008586			0.0209			0.01773			0.01835			0.01609			0.01479			0.02169			0.0161			0.01728			0.01658			0.01661			0.01706			0.01496			0.01553			0.01668			0.004497	0.03545
Hg			79.64			0.4762			59.33			0.4912			55.16			51.34			0.4057			55.18			0.491			0.4781			60.63			63.05			0.5435			0.5396			0.5568			46.8
Th	21.65	1.304	0.1423	20.51	1.236	0.1559	21.06	1.28	0.1636	20.48	1.234	0.1615	19.98	1.222	0.1552	19.63	1.184	0.1402	21.79	1.312	0.1336	20.14	1.213	0.1543	19.59	1.181	0.1631	20.07	1.21	0.159	19.09	1.151	0.162	20.74	1.25	0.1676	20.33	1.226	0.1754	20.08	1.211	0.1754	20.84	1.257	0.1798	21.28	1.282	0.1415	15.63
U	5.909	1.471	2.597	5.436	2.324	2.603	4.645	1.448	1.886	4.894	0.9195	1.722	4.175	0.9301	1.751	3.922	0.6764	1.638	5.64	0.9678	2.632	4.497	0.7376	1.764	4.558	0.8779	1.868	4.04	0.7873	1.792	4.009	0.7975	1.826	4.636	1.092	1.872	4.78	0.6839	2.107	5.193	0.8939	2.206	5.157	0.7063	2.288	5.06	0.5614	1.142	3.398
[truncated: 59 more columns]

## Sheet: Reference Materials
	NIST 278 - Obsidian Rock			NIST 688 - Basalt Rock			NIST 2711a - Montana II Soil			Ohio Red Clay
mg/kg	Conc.	Unc.	LD	Conc.	Unc.	LD	Conc.	Unc.	LD	Conc.	Unc.	LD
Na	36770	2374	54.16	16250	1022	30.47	12220	743.6	14.56	1477	90.67	0.6954
Mg	1280	536.2	4.311	53300	3607	2063	9924	835	1094	9997	679.5	484.6
Al	74900	4509	99.93	96970	5831	91.47	65900	3963	66.89	96170	5937	339.5
S			73180			122500			99330			27250
Cl	629.2	70.71	122.8			163.4			102.3			20.49
K	30790	3891	3254			4642	23730	2281	3139	34140	2177	715.5
Ca	6993	810.6	25.92	88860	5892	466.9	25430	1633	232.7	1388	389.5	345.5
Sc	5.148	0.3105	0.003932	39.64	2.381	0.01421	8.998	0.5428	0.003912	18.6	1.116	0.005996
Ti	1172	449.5	879.6	7478	1082	1118	3376	440.2	1039	6346	584.9	964.9
V			7.765	276.9	17.57	2.965	82.82	6.345	2.281	201.9	14.33	4.987
Cr	7.562	0.6874	0.97	347.8	21.17	4.679	53.44	3.327	0.9367	94.14	5.76	1.76
Mn	389.6	23.52	1.693	1330	79.97	1.84	677.8	40.84	1.443	244.7	14.72	0.3111
Fe	14110	850.5	53.07	75020	4514	205.3	28800	1733	51.65	50190	3015	89.3
Co	1.494	0.1459	0.07087	50.84	3.075	0.2288	10.09	0.6105	0.06515	22.71	1.371	0.1005
Ni			7925			10200			8258			1764
Cu			2.65			2.65			2.65			2.65
Zn	53.57	4.099	2.418	86.43	10.26	8.193	424.5	25.73	2.376	94.78	7.019	3.564
Ga			79.8			64.14			33.52	19.87	5.65	14.99
Ge			4703			6767			4108			1204
As			5.792			2.42	103.4	6.38	1.557	14.56	1.123	1.11
Se			1.141			1.877			0.9398			1.861
Br			1.339			4.229	4.067	0.6801	1.661			1.34
Rb	131	8.423	4.024			22.55	124.9	7.919	3.809	190.4	13.55	8.557
Sr			54			186.2	254.7	36.73	65.73			103
Y			25580			35440			22220			6157
Zr	314.1	42.4	11.2			427.9	357.1	35.4	11.88	238.7	60.6	20.31
Nb			4256			7014			4275			3109
Mo	6.927	3.118	3.142			52.55			0.4039			9.064
Ru			2.65			2.65			0.4571			2.65
Rh			123.7			97.75			79.49			143.6
Pd			830.5			751.1			591.7			256.8
Ag			1.107			4.094	6.819	0.5893	1.144			2.017
Cd			10.11			60.83	56.76	5.899	12.72			15.6
In			0.1042			0.1484	1.283	0.1358	0.1025	0.0834	0.02915	0.0262
Sn			96.13			510.8			90.43			175.6
Sb	1.388	0.1506	0.1706			0.7522	23.18	1.413	0.1948	0.9943	0.1472	0.3819
Te			1.076			14.94			1.055			3.681
I			16.52			28.4			15.65			5.656
Cs	4.911	0.3095	0.2			0.8377	6.601	0.4057	0.1918	9.552	0.5949	0.3604
Ba	827.8	54.35	0.6025			2.65	696.8	43.56	0.6403	577.6	50.33	1.092
La	30.26	1.858	0.183	5.242	0.4785	0.6425	38.29	2.399	0.2201	50.09	3.039	0.1759
Ce	66.01	3.994	0.5654	12.9	1.438	2.34	82.6	5.269	0.4616	121	7.3	0.5852
Pr			178.3			95.34			47.99			20.99
Nd	26.64	1.783	0.7123			6.66	37.83	3.264	0.5373	54.11	3.839	0.5946
Sm	5.606	0.3658	0.04347	2.306	0.1775	0.1847	5.978	0.3642	0.05649	8.749	0.6075	0.04332
Eu	0.7542	0.04626	0.02197	1.091	0.07169	0.07295	1.052	0.06384	0.0232	1.799	0.1089	0.03335
Gd	6.113	1.001	2.214			2.65	9.497	1.037	2.189	13.64	1.766	3.284
Tb	0.9553	0.06362	0.07263	0.5097	0.1069	0.2756	0.8477	0.05673	0.07131	1.24	0.08398	0.1203
Dy	6.676	0.7384	1.153	4.142	0.8103	1.503	5.73	0.664	1.01	7.837	0.5031	0.2775
Ho			4.77			2.973	1.626	0.5056	0.9816	1.446	0.3621	0.6882
Er			148.1			192.8			140.8			35.03
Tm	0.4695	0.1033	0.269			0.8938	0.4586	0.09533	0.2544	0.639	0.1542	0.3972
Yb	4.154	0.2706	0.081	1.988	0.2093	0.584	2.708	0.2079	0.09272	3.81	0.2962	0.2245
Lu	0.7052	0.06179	0.011	0.3227	0.05248	0.09772	0.5677	0.07913	0.01195	0.6707	0.07818	0.02776
Hf	8.306	0.5152	0.08974	1.654	0.1941	0.3523	9.754	0.6012	0.08721	7.235	0.4412	0.139
Ta	1.319	0.09232	0.07585			0.3668	1.435	0.1006	0.07433	1.36	0.1147	0.114
W			11.78			7.831			3.128			2.23
Re	0.05017	0.01705	0.04688			0.6927	0.1482	0.02741	0.05162			0.1359
Os			0.1299			0.6429			2.002			0.2321
Ir			0.001985			2.65			1.738			0.9793
Pt			2.61			30.7			2.948			7.868
Au	0.02153	0.003148	0.00556			0.0446	0.02464	0.003473	0.006892			0.01273
Hg			0.3149			1.364	8.202	0.5196	0.2929			0.5361
Th	11.88	0.7184	0.1007			0.4049	14.53	0.8757	0.09514	15.42	0.9337	0.1795
U	4.469	0.4166	0.8646			5.383	3.175	0.3887	1.112	2.83	0.9271	1.282
