# Supplementary material for: Consumption and exchange in Early Modern Cambodia: NAA of brown-glaze stoneware from Longvek, 15th–17th centuries
Source: PLoS One. 2019 May 13;14(5):e0216895. doi: 10.1371/journal.pone.0216895 (PMC6513050; doi:10.1371/journal.pone.0216895)
Supplement: S1 Table — (XLSX) [file pone.0216895.s002.xlsx]

## Sheet: Shee 1
ID	Site_Name_01	Site_Name_02	Trench_Context_Numbers	Sherd_Type	Glaze_Colour	Paste_Colour	Oxidised
BGC001	Suphanburi	Nom Wan	C9157	Body	Dark Brown	Cream	Oxidised
BGC002	Sisatchanalai	Wat Ko Noi Collection	B49	Body	Very Dark Brown	Dark Grey (cool)	Incomplete
BGC003	Sisatchanalai	Ko Noi	B3424 (48)	Body	Very Dark Brown	Light Grey	Incomplete
BGC004	Singburi	Wat Phra Prung	C9167 (45)	Jar	Dark Brown	Light Grey Brown	Reduced
BGC005	Phitsanulok	Ban Tao Hai	A1592 (71)	Rim	Dark greenish grey	Brown?/Weak Red	Incomplete
BGC006	Sisatchanalai	Ko Noi	C15958 (49)	Body	Very Dark Brown	Dark Grey (cool)	Reduced
BGC007	Sisatchanalai	Ko Noi	A8210 (46)	Body	Very Dark Brown	Dark Grey (cool)	Reduced
BGC008	Sisatchanalai	Ko Noi	C17191	Jar	Very Dark Brown	Dark Grey (cool)	Reduced
BGC009	Sisatchanalai	Ko Noi	C22729 (84-17A) (13898)	Rim	Orange Brown	Cream	Oxidised
BGC010	Sisatchanalai	Ko Noi	C22726 (13798) (8428)	Rim	Very Dark Brown	Very Light Grey	Oxidised
BGC011	Sisatchanalai	Ko Noi	77373	Decoration	Dark Brown	Cream	Oxidised
BGC012	Longvek	Central occupaion mound	LVK1502.002	Body	Yellowish Brown	Cream	Oxidised
BGC013	Longvek	Central occupaion mound	LVK1503.002	Body	Reddish Brown	Light Grey Brown	Reduced
BGC014	Longvek	Central occupaion mound	LVK1503.002	Body	Yellowish Brown	Cream	Oxidised
BGC015	Longvek	Central occupaion mound	LVK1503.002	Body	Yellowish Brown	Cream	Oxidised
BGC016	Longvek	Central occupaion mound	LVK1503.002	Body	Yellowish Brown	Light Grey Brown	Oxidised
BGC017	Longvek	Central occupaion mound	LVK1503.002	Body	Yellowish Brown	Cream	Oxidised
BGC018	Longvek	Central occupaion mound	LVK1507.001	Body	Yellowish Brown	Cream	Oxidised
BGC019	Longvek	Central occupaion mound	LVK1508.001	Body	Very Dark Brown	Cream	Oxidised
BGC020	Longvek	Central occupaion mound	LVK1508.001	Body	Yellowish Brown	Cream	Oxidised
BGC021	Longvek	Central occupaion mound	LVK1508.001	Body	Dark Brown	Brown?/Weak Red	Oxidised
BGC022	Longvek	Central occupaion mound	LVK1508.001	Body	Very Dark Brown	Dark Grey (cool)	Reduced
BGC023	Longvek	Central occupaion mound	LVK1510.001	Body	Dark Brown	Light Grey	Oxidised
BGC024	Longvek	Central occupaion mound	LVK1510.001	Body	Yellowish Brown	Cream	Oxidised
BGC025	Longvek	Central occupaion mound	LVK1510.005	Body	Dark Brown	Cream	Oxidised
BGC026	Longvek	Central occupaion mound	LVK1510.005	Body	Dark Brown	Cream	Oxidised
BGC027	Longvek	Central occupaion mound	LVK1510.005	Lug	Dark Brown	Brown?/Weak Red	Oxidised
BGC028	Longvek	Central occupaion mound	LVK1510.005	Body	Grey Brown	Brown?/Weak Red	Oxidised
BGC029	Longvek	Central occupaion mound	LVK1511.002	Body	Orange Brown	Cream	Oxidised
BGC030	Longvek	Central occupaion mound	LVK1511.002	Body	Orange Brown	Cream	Oxidised
BGC031	Longvek	Central occupaion mound	LVK1511.002	Body	Dark Brown	Cream	Oxidised
BGC032	Longvek	Central occupaion mound	LVK1511.002	Body	Grey Brown	Cream	Oxidised
BGC033	Longvek	Central occupaion mound	LVK1511.002	Body	Reddish Brown	Dark Grey (cool)	Incomplete
BGC034	Longvek	Central occupaion mound	LVK1509 (Surface)	Shoulder	Very Dark Brown	Brown	Reduced
BGC035	Longvek	Central occupaion mound	LVK1509 (Surface)	Body	Yellowish Brown	Cream	Oxidised
BGC036	Longvek	Central occupaion mound	LVK1509 (Surface)	Lug	Dark Brown	Cream	Oxidised
BGC037	Longvek	Central occupaion mound	LVK1513.002	Body	Yellowish Brown	Cream	Oxidised
BGC038	Longvek	Central occupaion mound	LVK1513.002	Body	Yellowish Brown	Light Grey Brown	Oxidised
BGC039	Longvek	Central occupaion mound	LVK1513.002	Body	Very Dark Brown	Light Grey Brown	Oxidised
BGC040	Longvek	Central occupaion mound	LVK1513.003	Body	Yellowish Brown	Cream	Oxidised
BGC041	Longvek	Central occupaion mound	LVK1504 (Surface)	Rim	Very Dark Brown	Light Grey Brown	Oxidised
BGC042	Longvek	Central occupaion mound	LVK1504 (Surface)	Lug	Very Dark Brown	Cream	Oxidised
BGC043	Longvek	Central occupaion mound	LVK1504 (Surface)	Body	Very Dark Brown	Cream	Oxidised
BGC044	Longvek	Central occupaion mound	LVK1504 (Surface)	Body	Very Dark Brown	Light Grey	Oxidised
BGC045	Longvek	Central occupaion mound	LVK1504 (Surface)	Body	Very Dark Brown	Light Grey Brown	Oxidised
BGC046	Longvek	Central occupaion mound	LVK1625.002 M.5-10	Body	Dark Brown	Light Grey	Oxidised
BGC047	Longvek	Central occupaion mound	LVK1625.002 M.5-10	Body	Dark Brown	Brown?/Weak Red	Oxidised
BGC048	Longvek	Central occupaion mound	LVK1625.002 M.5-10	Body	Dark Brown	Light Grey	Oxidised
BGC049	Longvek	Central occupaion mound	LVK1625.002 M.5-10	Body	Dark greenish grey	Brown?/Weak Red	Oxidised
BGC050	Longvek	Central occupaion mound	LVK1625.002 M.5-10	Body	Dark Brown	Light Grey	Oxidised
BGC051	Longvek	Central occupaion mound	LVK1625.002 M.15-20	Body	Very Dark Brown	Dark Grey (cool)	Oxidised
BGC052	Longvek	Boeung Samreth	BSR16 0101.01.01	Body	Very Dark Brown	Cream	Oxidised
BGC053	Longvek	Boeung Samreth	BSR16 0101.01.01	Body	Very Dark Brown	Cream	Oxidised
BGC054	Longvek	Boeung Samreth	BSR16 0101.01.01	Body	Very Dark Brown	Cream	Oxidised
BGC055	Longvek	Boeung Samreth	BSR16 0101.01.01	Body	Very Dark Brown	Cream	Oxidised
BGC056	Longvek	Central occupaion mound	LVK1621001 M.20-25	Body	Very Dark Brown	Light Grey	Oxidised
BGC057	Longvek	Central occupaion mound	LVK1621001 M.20-25	Body	Very Dark Brown	Light Grey	Oxidised
BGC058	Longvek	Central occupaion mound	LVK1625.002 M.15-20	Body	Very Dark Brown	Light Grey Brown	Oxidised
BGC059	Longvek	Central occupaion mound	LVK1625.002 M.15-20	Body	Dark Brown	Brown?/Weak Red	Incomplete
BGC060	Longvek	Central occupaion mound	LVK1625.002 M.15-20	Body	Dark Brown	Dark Grey (cool)	Oxidised
BGC061	Longvek	Central occupaion mound	LVK1625.002 M.15-20	Body	Yellowish Brown	Light Grey Brown	Oxidised
BGC062	Longvek	Central occupaion mound	LVK1625.002 M.15-20	Body	Dark Brown	Light Grey	Oxidised
BGC063	Longvek	Central occupaion mound	LVK1625.002 M.15-21	Body	Dark Brown	Brown	Oxidised
BGC064	Longvek	Central occupaion mound	LVK1625.002 M.15-22	Body	Dark Brown	Very Light Grey	Oxidised
BGC065	Longvek	Central occupaion mound	LVK1627.004 M.20-25	Body	Dark Brown	Brown?/Weak Red	Oxidised
BGC066	Longvek	Central occupaion mound	LVK1627.004 M.20-25	Body	Dark Brown	Light Grey Brown	Oxidised
BGC067	Longvek	Central occupaion mound	LVK1627.004 M.20-25	Body	Dark Brown	Light Grey Brown	Oxidised
BGC068	Longvek	Central occupaion mound	LVK1621.003 M.5-10	Body	Dark Brown	Light Grey	Oxidised
BGC069	Longvek	Central occupaion mound	LVK1621.003 M.5-11	Body	Dark Brown	Light Grey	Oxidised
BGC070	Longvek	Central occupaion mound	LVK1621.003 M.5-12	Body	Dark Brown	Light Grey	Oxidised
BGC071	Longvek	Central occupaion mound	LVK1621.003 M.5-13	Body	Dark Brown	Light Grey	Oxidised
BGC072	Longvek	Central occupaion mound	LVK1621.003 M.5-14	Body	Very Dark Brown	Light Grey	Oxidised
BGC073	Longvek	Central occupaion mound	LVK1621.003 M.5-15	Body	Dark Brown	Light Grey	Oxidised
BGC074	Longvek	Central occupaion mound	LVK1621.003 M.5-16	Body	Dark Brown	Light Grey	Oxidised
BGC075	Longvek	Central occupaion mound	LVK1621.003 M.5-17	Body	Dark Brown	Light Grey	Oxidised
BGC076	Longvek	Central occupaion mound	LVK1621.003 M.10-15	Body	Dark Brown	Brown	Oxidised
BGC077	Longvek	Central occupaion mound	LVK1621.003 M.10-16	Body	Dark Brown	Light Grey	Oxidised
BGC078	Longvek	Central occupaion mound	LVK1621.003 M.20-25	Body	Dark greenish grey	Very Light Grey	Oxidised
BGC079	Longvek	Central occupaion mound	LVK1621.003 M.20-26	Shoulder	Dark greenish grey	Very Light Grey	Oxidised
BGC080	Longvek	Central occupaion mound	LVK1625.023 M.5-10	Body	Dark greenish grey	Light Grey Brown	Oxidised
BGC081	Longvek	Central occupaion mound	LVK1625.023 M.5-10	Body	Dark Brown	Light Grey Brown	Oxidised
BGC082	Longvek	Central occupaion mound	LVK1621.003 M0-5	Body	Dark Brown	Light Grey Brown	Oxidised
BGC083	Longvek	Central occupaion mound	LVK1621.003 M0-5	Base	Reddish Brown	Light Grey Brown	Oxidised
BGC084	Longvek	Boeung Samreth	BSR16NE Crn (Surface)	Body	Very Dark Brown	Light Grey Brown	Oxidised
BGC085	Longvek	Boeung Samreth	BSR16NE Crn (Surface)	Body	Reddish Brown	Light Grey Brown	Oxidised
BGC086	Longvek	Boeung Samreth	BSR16NE Crn (Surface)	Body	Dark Brown	Dark Grey (cool)	Oxidised
BGC087	Longvek	Boeung Samreth	BSR16NE Crn (Surface)	Rim	Dark Brown	Dark Grey (cool)	Oxidised
BGC088	Longvek	Central occupaion mound	LVK1621.00 M.0-5	Base	Very Dark Brown	Dark Grey (cool)	Oxidised
BGC089	Longvek	Central occupaion mound	LVK1621.00 M.0-6	Body	Very Dark Brown	Brown?/Weak Red	Oxidised
BGC090	Bang Rachan	Bang Rachan Kilns 1 & 5	Kiln site surface	Body	NA	Orange	Oxidised
BGC091	Bang Rachan	Bang Rachan Kilns 1 & 6	Kiln site surface	Body	NA	Orange	Incomplete
BGC092	Bang Rachan	Bang Rachan Kilns 1 & 7	Kiln site surface	Body	Very Dark Brown	Light Grey Brown	Reduced
BGC093	Longvek	Wat Tralaeng Kaeng	LVK16023.003/1/01.09	Base	Very Dark Brown	Light Grey Brown	Incomplete
BGC094	Longvek	Wat Tralaeng Kaeng	LVK16023.005/1/01	Body	Dark Brown	Cream	Oxidised
BGC095	Longvek	Wat Tralaeng Kaeng	LVK16023.003/1.01.07	Body	Dark Brown	Cream	Oxidised
BGC096	Longvek	Wat Tralaeng Kaeng	LVK16023.003/1	Body	Dark Brown	Dark Grey (cool)	Reduced
BGC097	Longvek	Wat Tralaeng Kaeng	LVK16023.005/2	Shoulder	Dark Brown	Light Grey Brown	Oxidised
BGC098	Longvek	Wat Tralaeng Kaeng	LVK16023.005/2	Shoulder	Yellowish Brown	Dark Grey (cool)	Reduced
BGC099	Longvek	Wat Tralaeng Kaeng	LVK16023.004/2.01.03	Body	Yellowish Brown	Cream	Oxidised
BGC100	Longvek	Wat Tralaeng Kaeng	LVK16023.004/1.01	Body	Dark Brown	Cream	Oxidised
BGC101	Longvek	Wat Tralaeng Kaeng	LVK16023.005/2	Body	Dark Brown	Cream	Oxidised
BGC102	Longvek	Wat Tralaeng Kaeng	LVK16023.005/3	Base	Dark Brown	Dark Grey (cool)	Incomplete
