# Supplementary material for: Consumption and exchange in Early Modern Cambodia: NAA of brown-glaze stoneware from Longvek, 15th–17th centuries
Source: PLoS One. 2019 May 13;14(5):e0216895. doi: 10.1371/journal.pone.0216895 (PMC6513050; doi:10.1371/journal.pone.0216895)
Supplement: S2 Table — (XLSX) [file pone.0216895.s003.xlsx]

## Sheet: Sheet1
PC	Variance %	Cumulative %
1	31.87	31.87
2	22.39	54.27
3	16.31	70.58
4	12.33	82.91
5	5.4	88.31
6	3.38	91.69
7	1.76	93.45
8	1.29	94.75
9	1.2	95.95
10	0.78	96.72
