# Supplementary material for: Consumption and exchange in Early Modern Cambodia: NAA of brown-glaze stoneware from Longvek, 15th–17th centuries
Source: PLoS One. 2019 May 13;14(5):e0216895. doi: 10.1371/journal.pone.0216895 (PMC6513050; doi:10.1371/journal.pone.0216895)
Supplement: S3 Table — Reported as ppm. (XLSX) [file pone.0216895.s004.xlsx]

## Sheet: Sheet1
	Group A	Group B	Group C	Group D	Group E	Group F	Group G
	Av	C.V	Av	C.V	Av	C.V	Av	C.V	Av	C.V	Av	C.V	Av	C.V
Na	1466.47	0.53	3433.08	0.25	1903.1	0.17	1793.88	0.05	1731.26	0.51	775.54	0.13	3175.6	0.68
Mg	4573.83	0.26	5196.85	0.18	4473.7	0.12	5336.88	0.1	3643.53	0.41	3371.59	0.11	2401.67	0.07
Al	105076	0.06	105430	0.08	102726	0.08	118094	0.03	96755.5	0.12	98031.3	0.08	103218	0.1
K	15397.3	0.24	18009.2	0.11	12902	0.09	16884.4	0.04	14757	0.29	14367	0.11	25392.5	0.08
Sc	16.89	0.11	17.32	0.07	16.97	0.07	20.99	0.02	14.37	0.17	12.93	0.13	11.48	0.4
Ti	4402.67	0.15	5623.54	0.14	5375.2	0.05	5463.38	0.04	4931.55	0.23	6508.13	0.09	4535	0.1
V	127.76	0.12	121.76	0.13	111.89	0.1	138.04	0.04	92.46	0.14	113.77	0.12	99.99	0.11
Cr	91.18	0.09	101.64	0.18	93.78	0.08	106.93	0.03	78.97	0.29	90.09	0.13	69.5	0.14
Mn	108.32	0.31	369.23	0.5	606.94	0.29	81.18	0.05	469.41	0.7	81.07	0.13	363.12	1.59
Fe	53160.8	0.11	44094.6	0.06	32967	0.05	39863.8	0.06	28029.5	0.14	13820.9	0.14	13375	0.13
Co	6.29	0.25	13.29	0.21	13.91	0.11	10.59	0.03	9.66	0.44	7.24	0.14	5.15	0.39
Zn	48.15	0.16	80.77	0.15	65.57	0.08	68.76	0.07	61.24	0.21	75.58	0.19	33.88	0.53
Ga	22.7	0.12	25.3	0.12	23.43	0.12	26.47	0.08	22.11	0.2	25.01	0.12	21.46	0.11
As	9.15	0.65	14.37	0.19	7.28	0.07	12.29	0.1	7.92	0.4	5.03	0.38	1.18	0.4
Rb	105.96	0.27	170.35	0.11	154.83	0.07	144.77	0.04	150.87	0.21	131.7	0.17	184.88	0.24
Sb	0.82	0.21	2.21	0.08	1.91	0.09	3	0.05	1.57	0.17	2.29	0.12	0.75	0.21
Cs	8.28	0.23	14.63	0.09	13.83	0.09	16.25	0.03	12.28	0.21	16.29	0.22	11.59	0.17
Ba	302.38	0.17	439.12	0.13	391.09	0.07	346.58	0.07	352.14	0.29	299.9	0.19	523.07	0.17
La	39.41	0.14	46.98	0.07	38.74	0.07	51.77	0.03	52.2	0.77	41.46	0.13	80.51	0.96
Ce	76.02	0.22	99.25	0.07	80.59	0.04	107.35	0.03	97.07	0.47	79.76	0.15	97.07	0.19
Nd	29.61	0.34	44.1	0.13	37.23	0.1	49.43	0.09	48.3	0.75	33.71	0.14	71.58	0.83
Sm	4.87	0.37	7.89	0.09	6.71	0.07	7.95	0.06	8.51	0.88	5.36	0.1	14.87	0.99
Eu	1	0.47	1.29	0.09	1.15	0.07	1.5	0.05	1.1	0.29	0.83	0.1	1.64	0.19
Tb	0.62	0.36	1.07	0.07	0.91	0.07	0.98	0.04	1.2	1.12	0.74	0.09	2.07	1.05
Dy	4.42	0.32	7.32	0.08	6.1	0.09	6.39	0.05	8.06	1.12	5.39	0.13	14.72	1.08
Yb	2.35	0.21	3.4	0.08	2.97	0.06	3.16	0.04	4.26	1.11	3.16	0.09	7.3	1.1
Lu	0.42	0.19	0.61	0.07	0.52	0.05	0.57	0.04	0.73	1.07	0.54	0.09	1.22	1.09
Hf	7.04	0.22	8.81	0.2	7.13	0.14	7.2	0.03	9.01	0.28	12.68	0.13	6.94	0.07
Ta	0.93	0.25	1.96	0.2	1.56	0.13	1.27	0.07	1.89	0.45	2.4	0.23	1.3	0.36
W	3.15	0.45	5.94	0.11	5.17	0.08	3.45	0.09	5.05	0.39	6.88	0.27	3.29	0.06
Th	14.97	0.07	28.17	0.11	23.11	0.1	20.25	0.02	25.36	0.34	25.6	0.2	19.83	0.45
